# Supplementary material for: Functional Neural Changes after Low-Frequency Bilateral Globus Pallidus Internus Deep Brain Stimulation for Post-Hypoxic Cortical Myoclonus: Voxel-Based Subtraction Analysis of Serial Positron Emission
Source: Brain Sci. 2020 Oct 13;10(10):730. doi: 10.3390/brainsci10100730 (PMC7650619; doi:10.3390/brainsci10100730)
Supplement: Supplementary file 1 [file brainsci-10-00730-s001.zip]

Archive with 4 entries (4 files):
- Video 1.wmv
- Video 2.wmv
- Video 3.wmv
- Video 4.wmv
